# Supplementary material for: Perceptions and Experiences of Physiotherapists Treating Trismus in Head and Neck Cancer Patients: Findings from a Spanish Web-Based Survey
Source: J Clin Med. 2025 Oct 8;14(19):7092. doi: 10.3390/jcm14197092 (PMC12525520; doi:10.3390/jcm14197092)
Supplement: Supplementary file 1 [file jcm-14-07092-s001.zip]

Archive with 1 entries (1 files):
- jcm-3850846-supplementary.pdf
